# Supplementary material for: Methyl Syringate Stimulates Glucose Uptake by Inhibiting Protein Tyrosine Phosphatases Relevant to Insulin Resistance
Source: Life (Basel). 2023 Jun 12;13(6):1372. doi: 10.3390/life13061372 (PMC10302301; doi:10.3390/life13061372)
Supplement: Supplementary file 1 [file life-13-01372-s001.zip]

Archive with 1 entries (1 files):
- life-2397197-supplementary.pdf
